# Supplementary material for: BPZE1 vaccination induces IL-17+ and IL-22+ CD4+ T cells associated with nasal mucosal secretory IgA responses in humans: effects on virulent Bordetella pertussis colonisation
Source: NPJ Vaccines. 2026 Apr 18;11:121. doi: 10.1038/s41541-026-01443-7 (PMC13280450; doi:10.1038/s41541-026-01443-7)
Supplement: Supplementary file 2 — supplementary Data [file 41541_2026_1443_MOESM2_ESM.xlsx]

## Sheet: CD4+ T cell responses 
CD4+ T cell responses (whole blood)
FHA-specific responses (% total CD4+ population)
		Th1 (IFN𝜸)					Th2 (IL-4/IL-5/IL-13)					Th17 (IL-17A/IL17F)					Th22 (IL-22)
Participant number	Assignment	V0	V28	C0	C28		V0	V28	C0	C28		V0	V28	C0	C28		V0	V28	C0	C28
3	BPZE1	0.085	0.097	0.074	0.065		0	0.007	0	0.005		0.21	0.465	0.09	0.31		0.196	0.346	0.199	0.303
4	BPZE1	0.008	0.086	0.046	0.034		0	0	0	0		0.204	0.328	0.283	0.333		0.119	0.21	0.227	0.185
5	BPZE1	0.054	0.1				0	0				0.037	0.108				0.029	0.082
8	BPZE1	1.099	0.205	0.658	0.287		0.02	0	0	0		0.322	0.311	0.395	0.218		0.173	0.148	0.207	0.142
10	BPZE1	0.009	0.052	0.083	0.021		0	0	0	0.011		0.004	0.113	0.095	0.036		0.017	0.068	0.1	0.023
12	BPZE1	0.024	0.081	0.049	0.017		0	0	0	0		0.077	0.339	0.11	0		0.077	0.192	0.089	0.032
13	BPZE1	0.015	0.043	0	0.039		0.009	0	0.002	0		0.031	0.057	0.017	0.096		0.032	0.094	0.023	0.078
16	BPZE1	0.072	0.398	0.229	0.417		0	0.04	0	0.044		0.252	0.481	0.37	0.284		0.035	0.124	0.12	0.149
21	BPZE1	0	0.004	0	0.001		0	0.017	0	0		0.189	0.214	0.089	0.116		0.037	0.09	0.018	0.02
22	BPZE1	0.248	0.109	0.136	0.138		0	0	0	0		0.134	0.073	0.193	0.094		0.077	0.075	0.047	0.042
25	BPZE1	0.994	0.401				0.016	0				0.291	0.426				0.229	0.334
		Th1 (IFN𝜸)					Th2 (IL-4/IL-5/IL-13)					Th17 (IL-17A/IL17F)					Th22 (IL-22)
		V0	V28	C0	C28		V0	V28	C0	C28		V0	V28	C0	C28		V0	V28	C0	C28
29	Placebo	0.257	0.307	0.106			0.024	0.025	0.013			0.166	0.393	0.325			0.127	0.188	0.131
30	Placebo	0.26	0.308	0.108	0.056		0.003	0	0.06	0		0.158	0.189	0.133	0.107		0.08	0.143	0.042	0.052
31	Placebo	0.001	0.006	0.015	0.007		0	0.009	0	0.01		0.055	0.223	0.07	0.18		0.004	0.021	0.021	0.015
39	Placebo	0.015	0.2	0.073	0.099		0.014	0.025	0	0.009		0.084	0.159	0.107	0.115		0.012	0.094	0.058	0.049
41	Placebo	0.012	0.003	0.012	0.014		0.002	0.004	0	0.004		0.097	0.18	0.14	0.24		0.086	0.013	0.035	0.076
42	Placebo	0.045	0.021	0.198	0.061		0	0	0	2.91		0.286	0.163	0.525	0.398		0.111	0.071	0.21	0.082
43	Placebo	0.032	0.037	0.056	0.479		0	0	0	0		0.053	0.08	0.116	0.245		0.024	0.023	0.049	0.297
44	Placebo	0.009	0.005	0.005	0.07		0	0	0	0		0.018	0.058	0.044	0.13		0.001	0.002	0.01	0.051
45	Placebo	0.057	0.03	0.029	0.11		0.002	0	0	0		0.044	0.033	0.046	0.099		0.109	0.052	0.064	0.168
48	Placebo	0.004	0.005	0			0.017	0	0			0.044	0.035	0.007			0.015	0.002	0
49	Placebo	0.013					0					0.033					0.038
50	Placebo	0.042	0.074				0	0.071				0.173	0.22				0.178	0.109
PT-specific responses (% total CD4+ population)
		Th1 (IFN𝜸)					Th2 (IL-4/IL-5/IL-13)					Th17 (IL-17A/IL17F)					Th22 (IL-22)
		V0	V28	C0	C28		V0	V28	C0	C28		V0	V28	C0	C28		V0	V28	C0	C28
3	BPZE1	0.004	0.005	0.002	0.007		0	0.01	0	0.003		0.07	0.155	0	0.16		0.021	0.024	0.006	0.042
4	BPZE1	0.009	0	0	0.002		0	0.007	0.13	1		0	0.057	0.004	0.008		0.005	0	0	0
5	BPZE1	0.138	0.002				0	0.1				0.076	0.031				0.033	0.006
8	BPZE1	0.089	0.026	0.148	0.012		0	0	0	0		0.132	0.081	0.175	0.128		0.029	0	0.041	0.021
10	BPZE1	0.003	0.026	0.021	0.018		0		0	0.041		0.01	0.061	0.027	0.058		0.003	0.01	0.018	0.004
12	BPZE1	0.002	0.007	0.002	0.001		0	0.02	0	0.031		0.057	0.069	0	0		0	0	0	0
13	BPZE1	0.002	0.004	0.002	0.005		0.22	0	0.111	0.17		0.016	0.024	0	0		0	0.016	0.001	0.005
16	BPZE1	0.009	0.04	0.013	0.035		0	0	0.006	0.088		0.07	0.201	0.13	0.154		0.002	0.014	0.011	0.045
21	BPZE1	0	0	0.001	0.002		0.26	0.027	0	0		0.005	0.01	0.005	0.003		0.002	0	0	0
22	BPZE1	0.128	0.088	0.053	0.013		0.08	0	0	0.02		0.104	0.083	0.123	0.069		0.015	0.018	0.002	0.006
25	BPZE1	0.404	0.076				0.051	0				0.331	0.206				0.139	0.054
		Th1 (IFN𝜸)					Th2 (IL-4/IL-5/IL-13)					Th17 (IL-17A/IL17F)					Th22 (IL-22)
		V0	V28	C0	C28		V0	V28	C0	C28		V0	V28	C0	C28		V0	V28	C0	C28
29	Placebo	0.147	0.038	0.023			0.035	0.007	0.011			0.176	0.163	0.215			0.06	0.034	0.022
30	Placebo	0.004	0.004	0.007	0.015		0.001	0	0	0		0.043	0.079	0.035	0.067		0.002	0.016	0	0.023
31	Placebo	0.001	0.002	0.002	0.002		0	0.004	0.031	0		0.009	0.033	0	0.07		0.002	0	0	0
39	Placebo	0.001	0.002	0	0.004		0	0.015	0.023	0.041		0.016	0.023	0.022	0.037		0	0	0.004	0
41	Placebo	0.003	0.001	0.004	0.005		0	0.04	0.019	0		0.027	0.17	0.06	0.07		0.003	0.002	0.001	0.01
42	Placebo	0.15	0.093	0.228	0.01		0	0.02	0	4.69		0.336	0.203	0.525	0.055		0.085	0.042	0.11	0.008
43	Placebo	0.005	0.018	0.016	0.099		0.08	0.11	0.29	0		0.001	0.02	0.013	0.086		0.002	0.002	0.004	0.071
44	Placebo	0.003	0.009	0.004	0.028		0.009	0	0.014	0.009		0	0.038	0.029	0.04		0	0	0	0.008
45	Placebo	0.033	0.076	0.012	0.012		0	0.02	0	0		0.03	0.044	0.031	0.041		0.058	0.034	0.011	0.039
48	Placebo	0	0	0.002			0.017	0.1	0.04			0.014	0				0.01	0	0
49	Placebo	0.041					0					0.048					0.016
50	Placebo	0.001	0.012				0.01	0.141				0.021	0.09				0.005	0.022
SEB-specific responses (% total CD4+ population)
		Th1 (IFN𝜸)					Th2 (IL-4/IL-5/IL-13)					Th17 (IL-17A/IL17F)					Th22 (IL-22)
		V0	V28	C0	C28		V0	V28	C0	C28		V0	V28	C0	C28		V0	V28	C0	C28
3	BPZE1	2.637	2.4	2.879	1.7		0.024	0.035	0.047	0.017		0.45	0.805	0.53	0.78		1.016	1.056	0.839	0.883
4	BPZE1	0.805	0.95	1.52	1.29		0.2	0.227	0.33	0.18		0.504	0.518	0.513	0.513		0.389	0.34	0.427	0.265
5	BPZE1	2.248	2.06				0	0				0.186	0.218				0.292	0.256
8	BPZE1	2.079	3.495	3.838	2.667		0.1	0.13	0.26	0.34		0.432	0.491	0.645	0.558		0.203	0.298	0.327	0.272
10	BPZE1	1.519	3.689	2.309	2.23		0.077		0.097	0.11		0.148	0.603	0.275	0.222		0.119	0.18	0.24	0.189
12	BPZE1	0.56	0.65	0.37	0.51		0.321	0.468	0.197	0.333		0.677	0.809	0.5	0.73		0.348	0.442	0.229	0.414
13	BPZE1	1.247	1.615	1.103	1.304		0.45	0.43	0.331	0.35		0.111	0.148	0.097	0.106		0.061	0.154	0.071	0.083
16	BPZE1	1.58	1.998	1.639	1.487		0.248	0.46	0.267	0.258		0.452	0.591	0.41	0.454		0.172	0.224	0.19	0.189
21	BPZE1	0.238	0.209	0.086	0.13		0.04	0.067	0	0		0.369	0.224	0.189	0.246		0.159	0.149	0.094	0.119
22	BPZE1	2.368	1.949	1.246	2.618		0.19	0.08	0	0.06		0.344	0.223	0.323	0.254		0.18	0.145	0.124	0.143
25	BPZE1	4.864	3.011				0.215	0.09				0.711	0.566				0.649	0.314
		Th1 (IFN𝜸)					Th2 (IL-4/IL-5/IL-13)					Th17 (IL-17A/IL17F)					Th22 (IL-22)
		V0	V28	C0	C28		V0	V28	C0	C28		V0	V28	C0	C28		V0	V28	C0	C28
29	Placebo	1.167	1.517	1.106			0.356	0.332	0.365			0.386	0.823	0.475			0.237	0.308	0.301
30	Placebo	4.1	3.838	5.188	3.024		0.312	0.28	0.36	0.32		0.458	0.419	0.453	0.407		0.461	0.523	0.475	0.348
31	Placebo	0.24	0.59	0.32	0.659		0.037	0.068	0.032	0.55		0.175	0.333	0.1	0.38		0.073	0.126	0.094	0.192
39	Placebo	0.34	0.29	0.379	0.199		0.032	0.025	0.026	0.051		0.055	0.049	0.077	0.036		0.044	0.021	0.029	0.03
41	Placebo	1.129	0.73	1.099	1.23		0.098	0.119	0.181	0.081		0.527	0.73	0.92	0.69		0.337	0.426	0.247	0.358
42	Placebo	2.47	2.359	2.718	2.19		0.36	0.21	0.24	0.64		1.016	0.823	1.385	0.928		0.831	0.818	1.09	0.766
43	Placebo	3.408	2.119	3.3	2.969		0.08	0.06	0.19	0.14		0.344	0.256	0.366	0.365		0.337	0.188	0.34	0.297
44	Placebo	0.7	0.76	0.878	0.988		0.02	0	0.035	0.045		0.2	0.24	0.205	0.22		0.068	0.057	0.067	0.098
45	Placebo	0.529	0.51	0.37	0.44		0.087	0.088	0.137	0.088		0.069	0.047	0.08	0.057		0.189	0.074	0.06	0.078
48	Placebo	0.209	0.169	0.138			0.087	0	0.02			0.081	0.096	0.057			0.051	0.04	0.008
49	Placebo	1.8					0.11					0.262					0.398
50	Placebo	0.939	1.039				0.16	0.341				0.193	0.29				0.268	0.249

## Sheet: CD8+ T cell responses
CD8+ T cell responses (whole blood)
FHA-specific responses (% total CD8+ population)
		Tc1 (IFN𝜸)					Tc2 (IL-4/IL-5/IL-13)					Tc17 (IL-17A/IL17F)					Tc22 (IL-22)
Participant number	Assignment	V0	V28	C0	C28		V0	V28	C0	C28		V0	V28	C0	C28		V0	V28	C0	C28
3	BPZE1	0.159	0.38	0.849	0.44		0	0.008	0	0		0.03	0.052	0.006	0.011		0.006	0.005	0.008	0.004
4	BPZE1	0.088	0.33	0.36	0.35		0	0	0	0.003		0.043	0.067	0.061	0.074		0.012	0.007	0.003	0.005
5	BPZE1	0.379	0.678				0	0.08				0	0.025				0.003	0.007
8	BPZE1	3.24	1.09836	1.58	1.33906		0.023	0	0	0		0.166	0.133	0.082	0.082		0.011	0.012	0.00864	0.00864
10	BPZE1	0.04	0.04681	0.17	0.086		0.00673	0.008	0	0		0.013	0.005	0.004	0		0.00337	0.003321	0.00339	0.004394
12	BPZE1	0.42	0.73	0.59	0.23		0.006	0	0	0.003		0.064	0.112	0.034	0		0.03	0.034	0.021	0
13	BPZE1	0.268	0.447	0.055	0.548		0.014	0.007	0.007	0.002		0.005	0.016	0	0.02		0.002	0	0.002	0
16	BPZE1	0.053	1.818	2.91	3.44		0.001	0	0	0.011		0	0.022	0.021	0.026		0	0	0.017	0.013
21	BPZE1	0	0.00743	0	0.00174		0	0.014	0	0		0	0.01191	0	0		0.00154	0.00149	0.00031	0
22	BPZE1	0.94	0.51	0.15	0.28		0	0	0	0		0.01	0	0.02	0.01		0	0	0	0
25	BPZE1	1.456	0.7				0.005	0.016				0.082	0.05				0.002	0.006
		Tc1 (IFN𝜸)					Tc2 (IL-4/IL-5/IL-13)					Tc17 (IL-17A/IL17F)					Tc22 (IL-22)
		V0	V28	C0	C28		V0	V28	C0	C28		V0	V28	C0	C28		V0	V28	C0	C28
29	Placebo	3.175	3.456	1.395			0.003	0.006	0.002			0.137	0.244	0.169			0.019	0.031	0.016
30	Placebo	0.38	0.68	0.1463	0.64592		0	0	0.00075	0		0.055	0.011	0.013	0.014		0.003012	0.00219	0.00169	0
31	Placebo	0.002	0.007	0.023	0.011		0	0	0	0		0.025	0	0	0.03		0	0	0	0
39	Placebo	0.045	0.46	0.129	0.239		0.011	0.058	0.012	0.005		0.012	0.013	0.009	0.001		0	0.006	0.003	0.009
41	Placebo	0.045	0	0.028	0.012		0	0.003	0.004	0		0	0.011	0.013	0.014		0	0.002	0.001	0.001
42	Placebo	0.2	0.127	0.19	0.096		0	0	0	0.015		0.015	0	0.128	0.03		0.002	0.001	0.003	0.001
43	Placebo	0	0.01	0.02	0.27		0	0.02	0	0		0	0	0	0.03		0	0	0	0.02
44	Placebo	0.003	0.008	0.008	0.266		0.002	0	0.002	0		0	0.001	0	0		0.001	0.003	0	0.005
45	Placebo	0.139	0.101	0.098	0.234		0.004	0	0.005	0		0.037	0.018	0.03	0.079		0.01	0.004	0.004	0.011
48	Placebo	0.001	0.008	0			0.016	0	0			0.017	0.022	0.004			0	0.003	0.004
49	Placebo	0.059					0					0.02416					0.00123
50	Placebo	0.067	0.16889				0	0.005				0	0.007				0.00147	0.00283
PT-specific responses (% total CD8+ population)
		Tc1 (IFN𝜸)					Tc2 (IL-4/IL-5/IL-13)					Tc17 (IL-17A/IL17F)					Tc22 (IL-22)
		V0	V28	C0	C28		V0	V28	C0	C28		V0	V28	C0	C28		V0	V28	C0	C28
3	BPZE1	0	0.014	0.002	0.011		0	0.01	0	0		0.002	0.013	0	0		0	0	0	0.004
4	BPZE1	0.011	0	0	0		0.011	0	0	0.308		0	0.062	0	0		0.036	0.003	0	0
5	BPZE1	0.189	0				0	0.11				0	0.008				0	0.001
8	BPZE1	0.26	0.04836	0.16	0.054061		0	0.009	0	0		0.036	0.021	0.002	0.002		0.00195	0.0011	0	0
10	BPZE1	0.012	0	0.012	0.012		0.014	0.018	0	0.003		0.022	0.043	0	0.038		0	0.002791	0.000971	0
12	BPZE1	0.004	0.003	0	0		0	0.031	0.029	0.064		0.013	0.019	0	0		0.007	0	0.005	0
13	BPZE1	0	0	0.004	0.004		0.031	0.03	0.002	0.013		0.047	0.004	0	0		0	0	0.004	0.002
16	BPZE1	0.001	0.049	0.043	0.14		0	0	0	0.01		0	0.013	0.003	0.005		0.003	0.014	0	0.002
21	BPZE1	0	0	0	0		0	0.02	0.06	0.01		0	0	0	0		0.00854	0.00138	0	0
22	BPZE1	0.14	0.12	0.12	0		0	0	0	0		0.02	0.01	0.08	0.05		0	0	0	0
25	BPZE1	0.256	0.041				0	0				0.038	0				0.007	0
		Tc1 (IFN𝜸)					Tc2 (IL-4/IL-5/IL-13)					Tc17 (IL-17A/IL17F)					Tc22 (IL-22)
		V0	V28	C0	C28		V0	V28	C0	C28		V0	V28	C0	C28		V0	V28	C0	C28
29	Placebo	0.315	0.266	0.125			0.009	0.004	0.002			0.067	0	0.079			0.005	0.005	0
30	Placebo	0.00217	0.00192	0.00255	0.0249		0.00156	0	0	0		0.009	0.031	0.011	0.009		0	0.00041	0.00312	0.00153
31	Placebo	0.002	0	0	0.002		0	0.021	0.002	0		0.011	0.023	0.009	0.022		0	0	0	0
39	Placebo	0	0.001	0	0.003		0	0.023	0.022	0.011		0.01	0.008	0.002	0.009		0	0.001	0.005	0.006
41	Placebo	0	0	0.001	0.001		0	0.012	0.034	0		0	0.028	0.055	0.017		0	0.003	0.005	0.002
42	Placebo	0.076	0.06	0.06	0		0	0.009	0	0.03		0.017	0	0.053	0.023		0.002	0	0	0
43	Placebo	0	0.01	0	0.03		0	0	0.01	0		0	0	0	0		0	0	0	0
44	Placebo	0	0.003	0.005	0.02		0.009	0	0.004	0		0	0.003	0.004	0		0	0	0	0.001
45	Placebo	0.038	0.024	0.01	0.034		0.002	0.006	0.007	0		0.021	0.004	0.017	0.013		0.002	0.002	0	0.004
48	Placebo	0	0.001	0.005			0.003	0.051	0			0.011	0	0.009			0	0	0
49	Placebo	0.035					0.009					0.01116					0.00232
50	Placebo	0	0.00247				0	0.06				0	0				0	0
SEB-specific responses (% total CD8+ population)
		Tc1 (IFN𝜸)					Tc2 (IL-4/IL-5/IL-13)					Tc17 (IL-17A/IL17F)					Tc22 (IL-22)
		V0	V28	C0	C28		V0	V28	C0	C28		V0	V28	C0	C28		V0	V28	C0	C28
3	BPZE1	5.609	5.34	5.639	3.62		0	0.006	0.001	0.003		0	0.082	0	0.053		0.063	0.024	0.035	0.039
4	BPZE1	1.436	1.85	2.49	2.44		0.008	0.027	0.068	0.022		0.064	0.067	0.034	0.045		0.017	0.044	0.004	0.008
5	BPZE1	4.619	4.658				0	0				0.004	0.021				0.004	0.008
8	BPZE1	1.83	3.25836	3.19	2.29906		0	0	0	0		0.044	0	0.01	0.01		0	0.00708	0.00795	0.00795
10	BPZE1	2.92	5.74781	4.27	4.2		0.016	0.01	0	0.011		0.014	0.021	0	0.005		0.00506	0.025271	0.00677	0.013064
12	BPZE1	1.45	1.09	0.64	1.32		0.055	0.01	0.03	0.039		0.017	0.027	0	0.067		0.037	0.016	0	0.035
13	BPZE1	1.818	2.427	2.13	2.028		0.181	0.211	0.199	0.229		0.023	0.019	0	0.032		0.002	0	0.01	0.008
16	BPZE1	1.799	2.388	2.04	2.11		0.014	0	0	0.002		0	0.021	0	0.007		0	0	0.004	0.013
21	BPZE1	0.12	0.075	0.02275	0.06		0	0	0	0		0	0.00591	0	0		0.07754	0.00498	0.00052	0
22	BPZE1	5.96	5.19	2.35	5.9		0.03	0	0	0		0.04	0	0.01	0		0.01	0	0	0
25	BPZE1	5.296	3.04				0.04	0				0.061	0				0.006	0.003
		Tc1 (IFN𝜸)					Tc2 (IL-4/IL-5/IL-13)					Tc17 (IL-17A/IL17F)					Tc22 (IL-22)
		V0	V28	C0	C28		V0	V28	C0	C28		V0	V28	C0	C28		V0	V28	C0	C28
29	Placebo	1.465	2.396	1.095			0.031	0.073	0.047			0.057	0.044	0.007			0.004	0.008	0.006
30	Placebo	5.84	4.24	3.9063	4.95592		0.01151	0.001	0.00022	0		0.053	0.019	0.026	0.026		0.004962	0.0052	0.0071	0.00569
31	Placebo	0.43	0.83	0.45	0.81		0	0.012	0	0		0.01	0.015	0	0.023		0	0.002	0.007	0
39	Placebo	0.169	0.17	0.319	0.086		0.003	0.028	0	0		0.003	0	0.007	0		0.005	0.003	0.001	0.009
41	Placebo	2.319	1.219	2.159	2.66		0.229	0.348	0.252	0.172		0.003	0.005	0.042	0		0.008	0.008	0.004	0.01
42	Placebo	1.56	2.28732	1.37	1.87878		0	0.002	0.021	0		0.039	0	0.118	0.056		0.012	0.013	0.00144	0.00954
43	Placebo	3.81	2.63	4.08	3.53		0.01	0.02	0.01	0		0.01	0	0.01	0.01		0	0	0.01	0
44	Placebo	1.87	1.899	2.12	2.016		0	0	0.007	0.001		0	0	0.007	0		0	0.001	0.004	0.003
45	Placebo	0.189	0.171	0.17	0.174		0	0.007	0.037	0.001		0.004	0	0.033	0.007		0.003	0	0	0.001
48	Placebo	0.699	0.799	0.549			0.011	0	0.009			0.004	0.005	0.023			0	0.006	0
49	Placebo	2.01					0.01					0.03416					0.00738
50	Placebo	1.21	1.72889				0.01	0.057				0	0				0.00451	0.011

## Sheet: Delta Immunoglobulin responses
				Absolute change in normalised SIgA titres (AU/ml)												Absolute change in Serum IgA titres (AU/m for WCE and Fim 2/3, IU/ml for FHA, PRN & PT)												Absolute change in Serum IgG titres (AU/ml for WCE and Fim 2/3, IU/m for FHA, PRN & PT)
Participant number	Assignment	B. pertussis colonisation density (AUC)		Screening visit - V28						V52 - C28						V0 - V28						C0 - C28						V0 - V28						C0 - C28
				FHA	FIM 2/3	PRN	PT	WCE		FHA	FIM 2/3	PRN	PT	WCE		FHA	FIM 2/3	PRN	PT	WCE		FHA	FIM 2/3	PRN	PT	WCE		FHA	FIM 2/3	PRN	PT	WCE		FHA	FIM 2/3	PRN	PT	WCE
1	BPZE1	0		7.50476	48.3588	0.538457	-2.2566	165.14		25.2261	31.674	0.856684	6.29867	76.8432		9.689	83.516	-0.063	0	78.192		-5.138	-23.281	-0.302	0.553	9.329		7.301	2.18	1.146	0	7.791		-4.503	0.374	-1.283	0	-8.001
2	BPZE1	0		0.0106737	3.1421	-0.712065	-6.59029	-6.23259		6.24101	12.8965	6.44652	11.1196	36.8886		2.58	6.021	0	0.536	0		-0.699	-1.088	-0.215	-0.203	0		44.85	13.399	4.196	53.088	15.723		-16.188	-11.608	-2.088	-23.614	-4.596
3	BPZE1	0		14.9057	9.05093	12.3657	3.82382	53.4916		33.9846	17.2769	22.4905	7.1525	100.791		18.952	11.744	13.499	11.632	26.63		2.736	-0.494	0.842	0.535	-6.934		16.086	3.161	6.375	17.191	10.01		14.613	2.393	4.573	3.602	-23.389
4	BPZE1	0		7.08479	49.154	2.87788	2.19009	152.193		8.13106	15.0899	1.14353	5.92868	50.6052		18.645	179.678	16.531	2.532	203.488		-0.82	-35.608	-1.253	0.166	-25.821		48.127	424.695	177.572	10.356	88.279		3.425	-22.412	2.757	0.326	-34.073
5	BPZE1	0		8.03443	81.4188	76.1128	1.62094	111.771		6.89756	74.3946	35.8812	2.18835	44.049		21.882	155.448	309.87	4.562	132.193		-23.296	-259.349	-318.694	-8.224	-192.815		56.07	99.481	83.121	62.599	70.08		-28.32	-30.827	-30.986	-15.248	-7.342
6	BPZE1	0		75.7539	947.97	43.329	12.3986	403.241		17.6281	153.785	12.349	2.31389	89.4561		15.684	164.018	5.26	1.057	86.73		0.052	-16.993	-0.376	0.557	-45.863		32.829	154.501	9.071	6.587	29.553		-14.642	-63.153	-4.532	-3.192	-16.069
7	BPZE1	0		-2.41153	10.3019	2.33379	-6.74681	7.92031		-22.3304	-16.8428	-37.1442	-28.7633	-57.9508		0.886	14.45	7.104	0.547	21.364		-3.01	-13.663	-6.71	-1.441	0		4.825	2.433	10.668	1.894	9.894		5.974	-0.419	2.162	1.336	-4.406
8	BPZE1	0		5.25076	-8.95718	0.0739629	-0.694113	76.6256		6.92266	6.76502	0.647494	2.89407	68.4774		11.526	2.719	0	0.685	99.7		5.981	4.681	-0.014	0.59	-7.113		12.003	92.425	14.623	3.452	24.967		6.013	26.378	2.181	0	-9.584
9	BPZE1	0		87.4655	38.6693	3.78156	45.3648	39.3487		26.9246	11.5801	1.6596	9.35385	64.1801		13.091	34.295	1.994	4.15	42.738		-13.408	-23.66	-1.172	-2.147	-4.63		45.62	31.161	5.799	34.715	27.741		-61.504	-28.936	-3.968	-23.485	-9.828
10	BPZE1	0		7.52496	7.41082	5.28606	0.543077	30.5418		-25.8097	-25.0361	-25.6488	-5.58987	-119.588		80.773	35.635	31.037	5.792	62.049		7.818	2.662	2.944	1.345	-24.008		73.417	85.747	4.051	6.399	40.786		-12.578	-15.215	-1.783	-0.92	9.718
11	BPZE1	0		51.0653	114.807	1.0058	10.0352	114.285		28.9459	87.6578	1.16454	3.63151	20.7321		14.93	120.544	0.236	0.447	53.856		-0.956	-12.009	0.141	0.988	5.569		22.704	91.061	4.132	2.992	13.372		-1.436	5.611	0.705	0.32	27.08
12	BPZE1	0		9.49175	7.87562	5.85363	2.66429	22.8854		10.0705	0.0223849	0.929624	-2.57356	15.3329		4.933	0.315	4.3	0	106.728		-28.877	-2.184	-5.43	0	-13.068		0.567	2.29	1.71	-0.822	-5.66		-5.664	-0.695	-1.902	0	-7.629
13	BPZE1	0		7.1829	3.55638	0.382357	0.589927	-16.0215		2.60314	9.42837	1.34185	1.21666	23.6673		0.91	0.361	0.249	0	7.75		-4.286	-16.923	-0.28	-0.567	-0.677		-7.985	-0.483	-1.702	-2.171	-2.092		-5.446	0.277	0.226	-1.27	5.529
14	BPZE1	0		13.5953	227.569	8.39794	9.41921	124.135		4.59814	28.74	20.1297	3.1827	17.2455		1.203	44.907	4.331	16.111	40.989		2.703	47.956	11.597	16.05	-7.375		-29.583	57.663	-2.038	0	22.058		8.129	21.337	9.623	-0.662	-1.023
15	BPZE1	32.5		2.14509	46.3217	10.272	4.17757	17.1796		3.68684	46.1689	9.71457	14.7854	56.8841		1.55	7.71	2.817	-0.103	30.18		-4.244	-17.191	-5.086	-1.348	-15.814		-0.19	3.095	9.892	0	2.86		-3.678	-11.903	-3.193	-1.314	4.545
16	BPZE1	241.5		15.2863	29.1588	2.48545	5.23293	35.2892		43.9977	39.0949	5.81628	11.282	123.884		15.646	31.457	4.094	1.352	47.142		-3.703	-5.064	-0.92	-0.717	-11.063		-20.932	-9.806	4.207	-4.434	17.218		-3.709	-5.819	-2.296	-0.008	0
17	BPZE1	274		25.2403	10.847	10.4619	5.67197	48.0727		14.5797	22.0012	5.96616	2.90946	19.2779		11.798	7.794	10.201	0.12	8.646		13.139	5.188	3.244	0.786	5.073		23.329	167.223	10.454	3.291	42.171		11.809	132.675	5.672	0.804	14.053
18	BPZE1	138		16.0324	44.284	12.9552	26.7264	23.1313		6.61069	23.542	12.0993	7.28715	38.8115		4.579	13.307	0.165	-8.846	12.35		-0.091	0.641	0.757	0	-19.295		15.633	91.121	0.215	3.844	7.017		10.336	16.887	0.128	2.782	-16.478
19	BPZE1	384		6.85454	12.6244	0.993687	-1.94417	-4.35148		13.8193	10.261	5.40085	8.37675	24.9112		48.329	18.224	3.32	2.833	8.608		-32.009	-11.575	-2.198	-3.907	-12.423		55.559	175.796	32.002	7.624	59.468		-15.041	-42.188	-7.589	-0.406	-5.747
20	BPZE1	1566.5		1.3329	4.16425	0.17518	-1.07067	26.7308		NA	NA	NA	NA	NA		3.892	19.636	-0.07	0.973	12.173		4.727	4.348	-1.641	2.196	31.049		2.369	17.649	2.359	0	27.553		7.584	-5.304	4.279	8.44	-51.685
21	BPZE1	3450		11.3195	71.4121	0.439286	-2.29511	179.571		12.9162	23.212	1.45993	3.5217	23.9966		7.083	27.733	0	0	21.235		1.943	2.621	2.129	0.461	19.469		15.344	129.008	2.182	7.844	9.333		8.323	7.608	2.341	2.252	6.654
22	BPZE1	19900		4.32777	2.30346	4.57771	-1.29145	-9.16061		4.59707	1.47079	3.03807	3.44941	20.0997		12.262	3.039	27.67	1.596	3.561		6.914	1.357	6.728	1.383	-2.059		22.494	4.656	15.068	0	21.294		14.705	6.421	5.522	0	1.483
23	BPZE1	1200		18.1918	48.4614	151.594	3.69237	217.573		-37.6478	-149.699	-370.357	-7.63902	-227.152		17.103	75.607	329.966	4.529	169.733		1.796	44.226	6.164	0.474	-18.832		26.807	282.605	54.518	37.109	109.677		0.156	-12.453	-0.93	3.668	-65.709
24	BPZE1	68140		0.634818	29.663	0.770201	0.605946	24.0186		4.9037	19.77	5.00206	3.37863	16.047		3.068	242.08	4.313	0.707	78.969		-0.942	-72.868	-1.346	-0.247	-2.09		9.173	109.507	6.977	0	15.459		0.238	-19.916	1.736	12.992	-16.055
25	BPZE1	Not challenged with Bp		15.2455	482.441	13.5928	7.29519	196.183		NA	NA	NA	NA	NA		8.198	163.065	1.217	-1.525	48.549		NA	NA	NA	NA	NA		8.947	66.102	2.417	2.183	26.773		NA	NA	NA	NA	NA
26	Placebo	0		-1.98148	-4.4893	-0.611473	-2.21369	-9.40275		3.57596	8.4213	0.642434	2.53877	17.9572		-1.521	-4.573	-0.291	-0.522	10.615		-4.818	-5.877	-0.816	-0.051	11.198		-13.544	-28.465	-2.346	-3.851	0.735		4.535	7.012	0.284	2.133	21.236
27	Placebo	0		0	-0.388564	0	0.662325	-0.865437		NA	NA	NA	NA	NA		0	-0.461	0	0.007	0		14.252	1.948	-0.042	2.569	15.87		-1.659	-12.833	-0.189	0.042	0.77		13.739	39.152	0.724	8.354	-8.485
28	Placebo	0		1.24693	0.919451	0.71163	2.98507	-17.4381		NA	NA	NA	NA	NA		0.057	-0.22	-0.016	-0.129	-1.353		-1.539	-2.329	-1.256	-0.455	-5.757		6.05	7.991	2.312	0.699	10.712		-4.392	-9.699	-1.369	-0.734	-25.553
29	Placebo	0		-1.13146	-1.06434	0	-1.59172	-323.387		1.03558	0.747915	0	-0.795859	3.11631		0.817	0.294	0	0.065	-15.755		-1.89	-1.791	-0.271	-0.47	-8.012		8.884	1.848	3.448	0.846	12.473		-26.751	-7.405	-7.186	-3.338	-5.915
30	Placebo	0		1.05781	1.18283	0	2.76955	7.32776		-0.00961649	-0.00961649	0	-1.23091	-19.6273		-2.171	-0.821	0	-0.074	-2.62		7.883	14.651	0	0.827	20.439		-5.661	-8.898	0	-3.96	-1.709		13.094	32.928	0	1.589	7.462
31	Placebo	0		-4.35331	-4.07479	-0.697109	-9.48583	-8.05427		0.701939	0.379949	-0.0933772	1.55521	0.540944		-0.833	-0.254	0	0.098	-7.087		3.5	6.948	0	0.578	22.816		-9.316	-13.151	16.42	-8.371	-0.309		15.007	5.835	1.282	2.702	4.514
32	Placebo	0		6.25651	-68.8216	6.77327	10.1691	14.4693		12.2915	214.272	8.54502	2.86064	-50.7349		0.491	-0.075	0.042	-0.125	2.942		-1.916	-7.432	-1.014	-0.774	5.899		-3.009	-0.982	-0.42	-0.41	8.023		4.195	0.828	0.822	0.224	-0.277
33	Placebo	332		-0.757518	0	0	0.405184	-7.60513		0.607776	0	0	-0.237825	6.91455		-0.071	0	-0.024	0	18.325		-0.084	0	0.235	0	0		-0.63	-0.827	-0.945	0	1.446		-1.16	-1.028	-0.895	0.436	27.724
34	Placebo	1518		0.506298	6.68313	0.417695	3.18967	8.51846		-1.84799	248.073	-4.80983	-35.5041	-84.5517		1.288	-3.127	2.669	0.339	8.315		20.963	475.946	-1.863	1.344	6.785		20.69	161.058	7.117	6.057	43.991		53.996	234.543	26.218	1.67	45.97
35	Placebo	1082		1.8247	1.81445	2.33726	11.0507	30.6509		127.647	158.555	25.4229	18.9851	400.8		0.408	-1.183	-0.423	-0.617	-8.822		12.971	10.327	7.12	0.055	14.615		-3.624	0	-0.427	0	-23.194		34.917	16.326	10.13	1.614	9.314
36	Placebo	3820		0.244609	0.0384778	-0.142917	-0.665116	4.5019		0.86575	4.86469	0.324313	1.15433	-0.593657		-1.52	-0.47	0	0.23	0		12.263	120.063	4.812	5.242	0		0.532	-7.624	-0.528	-0.403	-5.032		30.807	136.26	6.752	34.48	10.997
37	Placebo	1532		-0.593782	-0.302225	0	-1.37483	-12.2383		-0.139853	0	0	-1.28475	-4.89959		3.924	0.686	0.177	0.659	5.563		1.526	0.011	0.165	0.048	-3.536		7.905	2.143	1.32	1.087	5.104		-1.026	-0.535	0.009	0.541	16.888
38	Placebo	2840		4.66567	1.2887	0	9.6888	42.6495		19.1518	9.30313	5.31473	13.696	88.1775		0.028	0.252	-0.01	0.051	-17.473		14.871	8.611	13.262	0.422	31.069		-10.115	-3.586	-0.308	-1.272	-6.832		19.749	10.138	12.558	4.42	14.655
39	Placebo	5450		9.29368	0.611081	0.83227	1.72452	22.9437		57.8503	5.47349	3.42655	4.81367	95.4824		51.517	1.132	2.736	13.266	131.342		35.341	5.735	12.657	-4.223	-5.944		51.087	1.157	4.881	57.763	22.542		1.015	-0.498	0.175	-2.533	-36.618
40	Placebo	89260		0	0.603528	0	0.634823	5.26634		77.3276	25.1828	22.9564	11.391	94.7763		0	7.175	0.136	0.763	2.809		27.988	71.327	32.496	5.558	54.335		1.17	4.439	4.696	0	2.178		113.531	59.202	294.184	320.571	39.516
41	Placebo	13032		-5.50543	-2.67083	-0.799301	-7.15082	-76.1402		3.93022	2.51877	2.0002	9.00286	31.6211		2.576	5.973	0.853	0.964	43.203		2.245	15.14	7.568	3.78	4.918		1.394	4.097	0.673	0	6.926		0.591	4.79	1.032	6.297	-13.811
42	Placebo	77320		1.37839	2.26304	0.884641	7.36515	67.4796		20.2953	38.8831	2.93166	10.1528	312.885		-0.621	-1.49	-0.411	-0.339	-22.135		16.328	51.375	6.191	2.331	44.431		-2.264	-0.017	-0.462	0.409	-5.537		35.282	17.578	13.939	4.221	14.515
43	Placebo	176880		3.80418	5.82346	0	10.9257	53.2008		11.4666	37.2665	0	16.6591	54.809		0.649	0.542	0	0.322	20.93		22.32	12.805	0	21.077	44.722		5.941	39.845	-0.225	0	-2.269		11.574	250.872	0.309	86.156	27.135
44	Placebo	522400		0.942016	1.14034	0.486784	2.16348	7.28372		4.48923	9.04155	0.18029	3.37143	3.83117		0	0.334	-0.078	-0.078	10.732		2.438	4.502	1.297	7.321	-4.248		-38.326	-65.55	-42.077	-18.619	5.89		37.913	30.443	16.462	133.226	8.446
45	Placebo	233840		0	0.800575	0.966547	1.01536	6.74045		32.4282	211.464	29.9142	5.24279	58.5689		0	0.556	0	0	11.62		30.455	66.548	38.512	5.996	34.617		0.214	3.004	0.178	0	-0.176		90.401	55.426	47.906	31.517	43.503
46	Placebo	334360		0.260778	0.279258	0.0205337	2.33263	-3.52358		8.34489	29.7328	5.39215	10.082	9.3223		0	-0.2	0	0	0		4.26	21.601	10.132	18.809	0		-1.235	-41.212	-0.637	0	9.248		18.272	200.697	15.292	61.163	-0.555
NA = not available
